# Supplementary material for: Epidemiology of Mycobacterium tuberculosis lineages and strain clustering within urban and peri-urban settings in Ethiopia
Source: PLoS One. 2021 Jul 12;16(7):e0253480. doi: 10.1371/journal.pone.0253480 (PMC8274931; doi:10.1371/journal.pone.0253480)
Supplement: S1 Table — (XLS) [file pone.0253480.s001.xls]

## Sheet: Sheet1
Code		Spoligotype pattern of clinical Isolates (strains)			Lineage classification based on different methods
Index	Lab-ID	Binary	Spoligotype43	SIT	SITVIT2	KBBN	CBN	SNP
1	F0251	gggccccgggggggggggggggccccccccccccggccggggg	703777740003171	25	CAS1-Delhi	CAS1-Delhi	EAI	L3
2	F0226	gggggggggggggggggggcccccgccgggggccccggggggg	777777404760771	41	Turkey	Turkey	EA	L4
3	F0224	ggcccccggggggggggggggcccccccccccccggggggggg	603777700003771	Orphan or New	Not defined	CAS1-Delhi	EAI	L3
4	F0170	ggcgggggggggggggggggggggggggggcgccccgcggggg	677777777720571	699	H3	H3	EA	L4
5	F0165	gggccccgggggggggggggggccccccccccccggccggggg	703777740003171	25	CAS1-Delhi	CAS1-Delhi	EAI	L3
6	F0110	gggccccgggggggggggggggccccccccccccggggggggg	703777740003771	26	CAS1-Delhi	CAS1-Delhi	EAI	L3
7	F0164	gggccccgggggggggggggggccccccccccccggggggggg	703777740003771	26	CAS1-Delhi	CAS1-Delhi	EAI	L3
8	F0161	gggccccgggggggggggggggccccccccccccggggggggg	703777740003771	26	CAS1-Delhi	CAS1-Delhi	EAI	L3
9	F0037	ggggggggggggggggggggggggggggggggccccggggggg	777777777760771	53	T1	T	EA	L4
10	F0030	gggggggggccccccccccgcgggggggggggccccggggggg	777000277760771	Orphan or New	Not defined	T3-ETH	EA	L4
11	F0111	ggggggggggggggggggggggggggggggggccccggggggg	777777777760771	53	T1	T	EA	L4
12	F0227	gggccccgggggggggggggggccccccccccccggggggggg	703777740003771	26	CAS1-Delhi	CAS1-Delhi	EAI	L3
13	F0163	gggggggggccccccccccgggggggggggggccccggggggg	777000377760771	149	T3-ETH	T3-ETH	EA	L4
14	F0162	gggggggggccccccccccgggggggggggggccccggggggg	777000377760771	149	T3-ETH	T3-ETH	EA	L4
15	F0205	ggggggggggggggggggggggggggggggggccggggggggg	777777777763771	54	Manu2	Manu2	EA	L4
16	F0034	ggggggggggggggggggggggggggggcccgccccgggcggg	777777777420731	817	Ural-1	H3-Ural-1	EA	L4
17	F0235	gggggggggccccccccccgggggggggggggccccggggggg	777000377760771	149	T3-ETH	T3-ETH	EA	L4
18	F0017	gggggggggggggggggcggggggggggggggccccgggcggg	777776777760731	336	X1	X1	EA	L4
19	F0015	ggggggggggggggggggggggggggggggggccccggggggg	777777777760771	53	T1	T	EA	L4
20	F0232	ggggggggggggcgggggggggggggggggggccccggggggg	777737777760771	37	T3	T3	EA	L4
21	F0230	gggccccgggggggggggggggccccccccccccggccggggg	703777740003171	25	CAS1-Delhi	CAS1-Delhi	EAI	L3
22	F0120	ggggggggggggggggggggggggggggggggccccggggggg	777777777760771	53	T1	T	EA	L4
23	F0118	gggccccgggggggggggggggccccccccccccggggggggg	703777740003771	26	CAS1-Delhi	CAS1-Delhi	EAI	L3
24	F0117	ggggggggggggcgggggggggggggggcccgccccgggcggg	777737777420731	1134	Ural-1	H3-Ural-1	EA	L4
25	F0261	ggggggggggggggggggggggggggggggggccccggggggg	777777777760771	53	T1	T	EA	L4
26	F0210	ggggggggggggcgggggggggccggggccccgcggggggggg	777737747413771	726	EAI6-BGD1	EAI6-BGD1	IO	L1
27	F0214	ggggggggggggcgggggggggccggggccccgcggggggggg	777737747413771	726	EAI6-BGD1	EAI6-BGD1	IO	L1
28	F0304	ccgggggggccccccccccgggggggggggggccccggggggg	177000377760771	3141	T3-ETH	T3-ETH	EA	L4
29	F0327	ggggggggggggcgggggggggggggggggggccccggggggg	777737777760771	37	T3	T3	EA	L4
30	F0223	ggggggggggggggggggggggggggggggggccccggggggg	777777777760771	53	T1	T	EA	L4
31	F0321	gggccccggggggggggggggccccccccccccccgccggggg	703777700001171	Orphan or New	Not defined	CAS1-Delhi	EAI	L3
32	F0348	ggggggggggggcgggggggggggccccccccccccccccccc	777737770000000	56	Unknown	H1	EA	L4
33	F0248	gggccccggggcggggggggggccccccccccccggccggggg	703677740003171	2359	CAS1-Delhi	CAS1-Delhi	EAI	L3
34	F0254	gggcccccccccccccccccccccgccccgggggggggggggg	700000004177771	1729	Ethiopian	AFRI	AFRI	L7
35	F0249	ggggggggggggcggggggcccccccggggggccccggggggg	777737401760771	Orphan or New	Not defined	LAM5	EA	L4
36	F0087	gggccccggggcggggggggggccccccccccccggccggggg	703677740003171	2359	CAS1-Delhi	CAS1-Delhi	EAI	L3
37	F0245	gggccccgggggggggggggggccccccccccccggccggggg	703777740003171	25	CAS1-Delhi	CAS1-Delhi	EAI	L3
38	F0204	gggccccgggggggggggggggccccccccccccggccggggg	703777740003171	25	CAS1-Delhi	CAS1-Delhi	EAI	L3
39	F0246	gggccccgggggggggggggggccccccccccccggccggggg	703777740003171	25	CAS1-Delhi	CAS1-Delhi	EAI	L3
40	F0247	gggggggggccccccccccgggggggggggggccccggggggg	777000377760771	149	T3-ETH	T3-ETH	EA	L4
41	F0128	gggggggggccccccccccgggggggggggggccccggggggg	777000377760771	149	T3-ETH	T3-ETH	EA	L4
42	F0093	ggggggggggggggggggggggggggggggggccccggggggg	777777777760771	53	T1	T	EA	L4
43	F0250	gggccccgggggggggggggggccccccccccccggccggggg	703777740003171	25	CAS1-Delhi	CAS1-Delhi	EAI	L3
44	F0240	gggggggggggggggggggggggggccccccgccccggggggg	777777770020771	47	H	H1	EA	L4
45	F0241	gggccccgggggggggggggggccccccccccccggccggggg	703777740003171	25	CAS1-Delhi	CAS1-Delhi	EAI	L3
46	F0112	gggggggggccccccccccgggggggggggggccccggggggg	777000377760771	149	T3-ETH	T3-ETH	EA	L4
47	F0113	ggggggggggggggggggggccccggggggggccccggggggg	777777607760771	42	LAM9	LAM	EA	L4
48	F0099	gggccccgggggggggggggggccccccccccccggccggggg	703777740003171	25	CAS1-Delhi	CAS1-Delhi	EAI	L3
49	F0125	ggggggggggggggggggggggggggggggggccccgggcggg	777777777760731	52	T2	T2	EA	L4
50	F0290	ggggggggggggggggggggggggggggggcgccccggggggg	777777777720771	50	H3	H3	EA	L4
51	F0101	gggcccccccccccccccccccccgggccgggggggggggggg	700000007177771	910	Ethiopian	AFRI	AFRI	L7
52	F0238	gggccccgggggggggggggggccccccccccccggccggggg	703777740003171	25	CAS1-Delhi	CAS1-Delhi	EAI	L3
53	F0109	gggccccgggggggggggggggccccccccccccggccggggg	703777740003171	25	CAS1-Delhi	CAS1-Delhi	EAI	L3
54	F0239	gggccccggcgggggggggccccccccccccccccgggggggg	703377400001771	21	CAS1-Kili	CAS1-Kili	EAI	L3
55	F0244	ggggggggggggggggggggccccggggggggccccccggggg	777777607760171	3242	LAM9	LAM	EA	L4
56	F0349	gggccccgggggggggggggggccccccccccccggccggggg	703777740003171	25	CAS1-Delhi	CAS1-Delhi	EAI	L3
57	F0096	gggccccgggggggggggggggccccccccccccggccggggg	703777740003171	25	CAS1-Delhi	CAS1-Delhi	EAI	L3
58	F0098	gggccccgggggcccccgggggccccccccccccggccggggg	703701740003171	2973	CAS1-Delhi	CAS1-Delhi	EAI	L3
59	F0389	gggccccggggcggggggggggccccccccccccggccggggg	703677740003171	2359	CAS1-Delhi	CAS1-Delhi	EAI	L3
60	F0242	gcgccccgggggggggggggggccccccccccccggccggggg	503777740003171	Orphan or New	CAS1-Delhi	CAS1-Delhi	EAI	L3
61	F0387	gggccccgggggggggggggggccccccccccccggccggggg	703777740003171	25	CAS1-Delhi	CAS1-Delhi	EAI	L3
62	F0049	gggccccggggcggggggggggccccccccccccggccggggg	703677740003171	2359	CAS1-Delhi	CAS1-Delhi	EAI	L3
63	F0337	gggccccgggggggggggggggccccccccccccggccggggg	703777740003171	25	CAS1-Delhi	CAS1-Delhi	EAI	L3
64	F0358	gggggggggccccccccccgggggggggggggccccggggggg	777000377760771	149	T3-ETH	T3-ETH	EA	L4
65	F0351	gggccccgggggggggggggggccccccccccccccccccccc	703777740000000	1264	CAS1-Delhi	CAS	EAI	L3
66	F0365	gggggggggccccccccccgggggggggggggccccggggggg	777000377760771	149	T3-ETH	T3-ETH	EA	L4
67	F0263	ggggggggggggcgggggggggggggggggggccccccccccc	777737777760000	Orphan or New	T3	X2	EA	L4
68	F0274	gccccccggccccccccccgggggggggggggccccggggggg	403000377760771	Orphan or New	Not defined	T1-RUS2	EA	L4
69	F0317	gggccccgggggggggggggggccccccccccccggccggggg	703777740003171	25	CAS1-Delhi	CAS1-Delhi	EAI	L3
70	F0315	gggccccgggggggggggggggccccccccccccggccggggg	703777740003171	25	CAS1-Delhi	CAS1-Delhi	EAI	L3
71	F0312	ggggggggggggcgggggggggggggggggggccccggggggg	777737777760771	37	T3	T3	EA	L4
72	F0269	ggggggggggggcgggggggggggggggggggccccggggggg	777737777760771	37	T3	T3	EA	L4
73	F0305	gggggggggccccccccccgggggggggggggccccggggggg	777000377760771	149	T3-ETH	T3-ETH	EA	L4
74	F0320	gggccccgggggggggggggggccccccccccccggggggggg	703777740003771	26	CAS1-Delhi	CAS1-Delhi	EAI	L3
75	F0329	ggggggggggggcgggggggggggggggggggccccggggggg	777737777760771	37	T3	T3	EA	L4
76	F0292	gggggggggggggcggggggggggggggggcgccccggggggg	777757777720771	764	H3	H3	EA	L4
77	F0342	gggccccgggggggggggggggccccccccccccggccggggg	703777740003171	25	CAS1-Delhi	CAS1-Delhi	EAI	L3
78	F0308	gggggggggccccccccccgggggggggggggccccggggggg	777000377760771	149	T3-ETH	T3-ETH	EA	L4
79	F0340	gggccccgggggggggggggggccccccccccccggggggggg	703777740003771	26	CAS1-Delhi	CAS1-Delhi	EAI	L3
80	F0361	ggggggggggggggggggggggggggggggggccccgggcggg	777777777760731	52	T2	T2	EA	L4
81	F0325	gggccccgggggggggggggggccccccccccccggccggggg	703777740003171	25	CAS1-Delhi	CAS1-Delhi	EAI	L3
82	F0359	ggggggggggggggggggggggggggggggggccccggggggg	777777777760771	53	T1	T	EA	L4
83	F0352	ggggggggcgggcgggggggggggggggggggccccggggggg	776737777760771	3137	T3	T3	EA	L4
84	F0296	ggggggggggggggggggggggggggggggggccggggggggg	777777777763771	54	Manu2	Manu2	EA	L4
85	F0354	ggggggggggggggggggggggggggggcccgccccgcggggg	777777777420571	Orphan or New	Not defined	H3-Ural-1	EA	L4
86	F0355	gggccccgggggggggggggggccccccccccccggggggggg	703777740003771	26	CAS1-Delhi	CAS1-Delhi	EAI	L3
87	F0282	gggccccgggggggggggggggccccccccccccggccggggg	703777740003171	25	CAS1-Delhi	CAS1-Delhi	EAI	L3
88	F0331	ggggggggcgggcggggggggcggggggggggccccggggggg	776737737760771	Orphan or New	Not defined	T3	EA	L4
89	F0262	ggggggggggggggggggggggggggggggggccccggggggg	777777777760771	53	T1	T	EA	L4
90	F0260	ggggggggggggcgggggggggggggggggggccccggggggg	777737777760771	37	T3	T3	EA	L4
91	F0309	gggggggggccccccccccgggggggggggggccccggggggg	777000377760771	149	T3-ETH	T3-ETH	EA	L4
92	F0366	gggggggggccccccccccgggggggggggggccccggggggg	777000377760771	149	T3-ETH	T3-ETH	EA	L4
93	F0313	ggggggggggggcgggggcgggggggggggcgccccggggggg	777737377720771	3134	H3	H3	EA	L4
94	F0283	ggcccccgggggggggggggggccccccccccccggggggggg	603777740003771	952	CAS1-Delhi	CAS1-Delhi	EAI	L3
95	F0268	ggggggggggggggggggggggggggggggggccccggggggg	777777777760771	53	T1	T	EA	L4
96	S0348	gggccccggcgggggggggccccccccccccccccgggggggg	703377400001771	21	CAS1-Kili	CAS1-Kili	EAI	L3
97	S0547	gggccccgggggggggggggggccccccccccccggccggggg	703777740003171	25	CAS1-Delhi	CAS1-Delhi	EAI	L3
98	S1140	gggccccgggggcgggggggggccccccccccccgggcggggg	703737740003571	Orphan or New	Not defined	CAS1-Delhi	EAI	L3
99	S1194	ggggggggggggcggggggggcggggggggggccccggggggg	777737737760771	504	T3	T3	EA	L4
100	S0987	ggggggggcccgggggggggccccggggggggccccggggggg	776177607760771	33	LAM3	LAM3	EA	L4
101	S0109	gggggggggggggggggggccccccgggggggccccggggggg	777777403760771	1688	T1	LAM	EA	L4
102	S1198	gggccccggggggggggggggcccccccccccccggggggggg	703777700003771	142	CAS1-Delhi	CAS1-Delhi	EAI	L3
103	S1186	gggggggggccccccccccgggggggggggggccccggggggg	777000377760771	149	T3-ETH	T3-ETH	EA	L4
104	S1289	gggccccgggggggggggggggccccccccccccggccggggg	703777740003171	25	CAS1-Delhi	CAS1-Delhi	EAI	L3
105	S1717	ggggggggggggggggggggggggggggggggccccggcgggg	777777777760671	245	T1	T	EA	L4
106	S1557	ggggggggggggcggggggggcggggggggggccccggggggg	777737737760771	504	T3	T3	EA	L4
107	S1190	gggccccgggggggggggggggccccccccccccggccggggg	703777740003171	25	CAS1-Delhi	CAS1-Delhi	EAI	L3
108	S0568	ggggggggggggggggggggggggggggggggccccggggggg	777777777760771	53	T1	T	EA	L4
109	S1101	gggccccgggggggggggggggccccccccccccggccggggg	703777740003171	25	CAS1-Delhi	CAS1-Delhi	EAI	L3
110	S0743	ggggggggggggggggggggggggggggggggccccggggggg	777777777760771	53	T1	T	EA	L4
111	S0521	gggccccggcgggggggggccccccccccccccccgggggggg	703377400001771	21	CAS1-Kili	CAS1-Kili	EAI	L3
112	S1109	gggccccggcgggggggggccccccccccccccccgggggggg	703377400001771	21	CAS1-Kili	CAS1-Kili	EAI	L3
113	S0802	gggccccggggggggggggggccccccccccccccgccggggg	703777700001171	Orphan or New	Not defined	CAS1-Delhi	EAI	L3
114	S0429	ggggggggggggggggggggggggggggggcgccccggggggg	777777777720771	50	H3	H3	EA	L4
115	S0746	gggccccgggggggggggggggccgggggggggggcggggggg	703777747776771	Orphan or New	Not defined	Manu1	EAI	L3
116	S0751	ggggggggggggggggggggggggggggggggccggggggggg	777777777763771	54	Manu2	Manu2	EA	L4
117	S0387	gggccccgggggggggggggggccccccccccccggggggggg	703777740003771	26	CAS1-Delhi	CAS1-Delhi	EAI	L3
118	S1783	gggccccgggggggggggggggccccccccccccggccggggg	703777740003171	25	CAS1-Delhi	CAS1-Delhi	EAI	L3
119	S0567	gggggggggccccccccccgggggggggggggccccggggggg	777000377760771	149	T3-ETH	T3-ETH	EA	L4
120	S1546	ccccccccccccccccccccccccggggggggccccggggggg	000000007760771	4	Unknown	T1-RUS2	EA	L4
121	S1292	gggccccgggggggggggggggccccccccccccggggggggg	703777740003771	26	CAS1-Delhi	CAS1-Delhi	EAI	L3
122	S0524	ggcgggggcgggggggggggcggccccgggggccccggggggg	676777660760771	Orphan or New	Not defined	T	EA	L4
123	S0814	gggccccgggggggggggggggccccccccccccggggggggg	703777740003771	26	CAS1-Delhi	CAS1-Delhi	EAI	L3
124	S1779	gggccccgggggggggggggggccccccccccccgggccgggg	703777740003471	247	CAS1-Delhi	CAS1-Delhi	EAI	L3
125	S0794	gggcccccccccccccccccccccgccccgggggggggggggg	700000004177771	1729	Ethiopian	AFRI	AFRI	L7
126	S0382	gggggggggggggggggggggggggcggggcgccccggggggg	777777775720771	121	H3	H3	EA	L4
127	S0412	gggccccgggggggggggggggccccccccccccggggggggg	703777740003771	26	CAS1-Delhi	CAS1-Delhi	EAI	L3
128	S0414	gggccccgggggggggggggggccccccccccccggggggggg	703777740003771	26	CAS1-Delhi	CAS1-Delhi	EAI	L3
129	S0793	gggggggggggggggggggccccccccccccgccccggggggg	777777400020771	1282	H3	H1	EA	L4
130	S0795	ccgcccccggggggggccccccccccccccccccccccccccc	101774000000000	Orphan or New	Not defined	ZERO	EAI	L3
131	S0816	gcgccccgggggggggggggggccccccccccccggggggggg	503777740003771	754	CAS1-Delhi	CAS1-Delhi	EAI	L3
132	S1353	ccccccccccccccccccccccccccccccccccggggggggg	000000000003771	1	Beijing	Beijing	Beijing	L2
133	S1780	gggccccgggggggggggggggcccccccccccccgccggggg	703777740001171	1199	CAS1-Delhi	CAS1-Delhi	EAI	L3
134	S0634	ggggggggggggcgggggggggggggggggggccccggggggg	777737777760771	37	T3	T3	EA	L4
135	S0632	gggccccgggggggggggggggccccccccccccggccggggg	703777740003171	25	CAS1-Delhi	CAS1-Delhi	EAI	L3
136	S0334	gggggggggggggggggggggggggcggggcgccccggggggg	777777775720771	121	H3	H3	EA	L4
137	S0976	ggggggggcccgggggggggccccggggggggccccggggggg	776177607760771	33	LAM3	LAM3	EA	L4
138	S0544	gggccccgggggggggggggggccccccccccccggccggggg	703777740003171	25	CAS1-Delhi	CAS1-Delhi	EAI	L3
139	S0629	ggggggggggggggggggggggggggggggggccccgggcggg	777777777760731	52	T2	T2	EA	L4
140	S0656	gggccccgggggggggggggggccccccccccccggccggggg	703777740003171	25	CAS1-Delhi	CAS1-Delhi	EAI	L3
141	S1295	gggccccgggggggggggggggccccccccccccggccggggg	703777740003171	25	CAS1-Delhi	CAS1-Delhi	EAI	L3
142	S0818	gggggggggccccccccccgggggggggggggccccggggggg	777000377760771	149	T3-ETH	T3-ETH	EA	L4
143	S0052	gggccccgggggggggggggggccccccccccccggccggggg	703777740003171	25	CAS1-Delhi	CAS1-Delhi	EAI	L3
144	S1397	gggggggggccccccccccgggggggggggggccccggggggg	777000377760771	149	T3-ETH	T3-ETH	EA	L4
145	S1404	ggggggggggggcgggggggggggggggggggccccggggggg	777737777760771	37	T3	T3	EA	L4
146	F0368	ggggggggggggggggggggggggggggcccgccccgggcggg	777777777420731	817	Ural-1	H3-Ural-1	EA	L4
147	S0034	gggggggggggggggggggcccccgccgggggccccggggggg	777777404760771	41	Turkey	Turkey	EA	L4
148	S1199	gggggggggccccccccccgggggggggggggccccggggggg	777000377760771	149	T3-ETH	T3-ETH	EA	L4
149	S1290	ggggggggggggggggggggggggggggggcgccccggccggg	777777777720631	134	H3	H3	EA	L4
150	S0130	gggccccgggggggggggggggccccccccccccggggggggg	703777740003771	26	CAS1-Delhi	CAS1-Delhi	EAI	L3
151	S0113	gggggggggccccccccccgggggggggggggccccggggggg	777000377760771	149	T3-ETH	T3-ETH	EA	L4
152	S0799	gggccccgggggggggggggggcccccccccccccgccggggg	703777740001171	1199	CAS1-Delhi	CAS1-Delhi	EAI	L3
153	S1302	gggccccgggggcccccgggggccccccccccccggccggggg	703701740003171	2973	CAS1-Delhi	CAS1-Delhi	EAI	L3
154	S1196	cccccccccccccccccggggggggggccccgccccggggggg	000001777020771	Orphan or New	Not defined	T1-RUS2	EA	L4
155	S1108	gggggggggggggggggggggggggggcccccccccggggggg	777777777000771	2665	Unknown	H3-Ural-1	EA	L4
156	S1559	gccgggggggggggggggggggcggggcccccccccggggggg	477777757000771	Orphan or New	Not defined	H4-Ural-2	IO	L1
157	S0340	gggggggggccccccccccgggggggggggggccccggggggg	777000377760771	149	T3-ETH	T3-ETH	EA	L4
158	S0363	ggggggggggggggggggggggggggggggggccccggggggg	777777777760771	53	T1	T	EA	L4
159	S1177	ggggggggggggggggggggggggggggggggccccggccggg	777777777760631	888	T2	T2	EA	L4
160	S1193	gggccccgggggcggggggggggcccccccccccggggggggg	703737760003771	Orphan or New	Not defined	CAS1-Delhi	EAI	L3
161	S1192	ccccgggggggcgggggggcgggccccccccgccccggggggg	037677560020771	Orphan or New	Not defined	H1	EA	L4
162	S1776	gggccccgggggggggggggggccccccccccccggggggggg	703777740003771	26	CAS1-Delhi	CAS1-Delhi	EAI	L3
163	S0345	gggggggggggggggggggggggggggggcccccccggccggg	777777777600631	Orphan or New	Not defined	H3	EA	L4
164	S1789	gggccccgggggggggggggggccccccccccccggcccgggg	703777740003071	381	CAS1-Delhi	CAS1-Delhi	EAI	L3
165	S1222	ggggggggggggggggggggggggggggggggccccggggggc	777777777760770	522	T1	T	EA	L4
166	S1281	gggcgggggcggggggggggggggggggggggccccggggggg	737377777760771	1877	T1	T	EA	L4
167	S1241	ggggggggggggggggggggggggggggggggccccggggggg	777777777760771	53	T1	T	EA	L4
168	F0359	ggggggggggggggggggggggggggggggggccccggggggg	777777777760771	53	T1	T	EA	L4
169	S0594	ggggggggggggggggggggggggggggggggccccggggggg	777777777760771	53	T1	T	EA	L4
170	S0899	ggggggggggggggggggggggggggggggggccggggggggg	777777777763771	54	Manu2	Manu2	EA	L4
171	S0917	ggggggggggggggggggggggggggggggggccggggggggg	777777777763771	54	Manu2	Manu2	EA	L4
172	S0825	ggggggggggggggggggggggggggggggggccccggggggg	777777777760771	53	T1	T	EA	L4
173	S1223	gggggggggccccccccccgggggggggggggccccggggggg	777000377760771	149	T3-ETH	T3-ETH	EA	L4
174	S1200	gggggggggccccccccccgggggggggggggccccggggggg	777000377760771	149	T3-ETH	T3-ETH	EA	L4
175	S1207	ggggggggggggcgggggggggggggggggggccccggggggg	777737777760771	37	T3	T3	EA	L4
176	S1232	gggggggggccccccccccgggggggggggggccccggggggg	777000377760771	149	T3-ETH	T3-ETH	EA	L4
177	S1226	gggggggggccccccccccgggggggggggggccccggggggg	777000377760771	149	T3-ETH	T3-ETH	EA	L4
178	S1282	gggcgggggcggggggggggggggggggggggccccggggggg	737377777760771	1877	T1	T	EA	L4
179	S1248	ggggggggggggcgggggggggggggggggggccccggggggg	777737777760771	37	T3	T3	EA	L4
180	S0911	ggggggggggggggggggggggggggggggggccccggggggg	777777777760771	53	T1	T	EA	L4
181	S1228	ggggggggggggggggggggggggggggggggccccggggggg	777777777760771	53	T1	T	EA	L4
182	S0930	ggggggggggggggggggggggggggggggggccggggggggg	777777777763771	54	Manu2	Manu2	EA	L4
183	S0904	gggggggggccccccccccgggggggggggggccccggggggg	777000377760771	149	T3-ETH	T3-ETH	EA	L4
184	S1038	ggggggggggggcgggggggggggggggcccgccccggggggg	777737777420771	35	Ural-1	H3-Ural-1	EA	L4
185	S1027	ggggggggggggcgggggggggggggggcccgccccggggggg	777737777420771	35	Ural-1	H3-Ural-1	EA	L4
186	S1034	gggggggggccccccccccgggggggggggggccccggggggg	777000377760771	149	T3-ETH	T3-ETH	EA	L4
187	S1023	ggggggggggggggggggggggggggggggggccccggggggg	777777777760771	53	T1	T	EA	L4
188	S1265	ggggggggggggggggggggggggggggggggccccggggggg	777777777760771	53	T1	T	EA	L4
189	S0932	gggggggggccccccccccgggggggggggggccccggggggg	777000377760771	149	T3-ETH	T3-ETH	EA	L4
190	S1260	gggggggggccccccccccgggggggggggggccccggggggg	777000377760771	149	T3-ETH	T3-ETH	EA	L4
191	S1019	gggggggggggggggggggcccccgccgggggccccggggggg	777777404760771	41	Turkey	Turkey	EA	L4
192	S1039	ggggggggggggggggggggggggggggcccgccccggggggg	777777777420771	777	Ural-1	H3-Ural-1	EA	L4
193	S0095	ggggggggggggggggggggggggggggggggccggggggggg	777777777763771	54	Manu2	Manu2	EA	L4
194	S1275	ggggggggggggcgggggggggggggggggggccccggggggg	777737777760771	37	T3	T3	EA	L4
195	S0907	ggggggggggggggggggggggggggggggggccccggggggg	777777777760771	53	T1	T	EA	L4
196	S1230	ggggggcgggggggggggggggggggccccccccccggggggg	773777776000771	Orphan or New	Not defined	H3-Ural-1	EA	L4
197	S1021	ggggggggggggggggggggggggggggcccgccccggggggg	777777777420771	777	Ural-1	H3-Ural-1	EA	L4
198	S1242	gggggggggggggggggggcccccgccgggggccccggggggg	777777404760771	41	Turkey	Turkey	EA	L4
199	S0988	ggggggggggggggggggggggggggggggggccggggggggg	777777777763771	54	Manu2	Manu2	EA	L4
200	S1775	gggccccgggggggggggggggccccccccccccggggggggg	703777740003771	26	CAS1-Delhi	CAS1-Delhi	EAI	L3
201	S1301	gggccccgggggggggggggggccccccccccccggggggggg	703777740003771	26	CAS1-Delhi	CAS1-Delhi	EAI	L3
202	S1138	ggggggggggggggggggggggggggggggggccggggggggg	777777777763771	54	Manu2	Manu2	EA	L4
203	S0808	gggggggggggggggggggccccccgggggggccccggggggg	777777403760771	1688	T1	LAM	EA	L4
204	S0881	gggccccgggggggggggggggccccccccccccggccggggg	703777740003171	25	CAS1-Delhi	CAS1-Delhi	EAI	L3
205	S1188	gggggggggggggggggggggggggcggggggccccggggggg	777777775760771	122	T1	T	EA	L4
206	S1713	gggccccggggcggggggggggccccccccccccggggggggg	703677740003771	954	CAS1-Delhi	CAS1-Delhi	EAI	L3
207	S1143	gggggggggggggggggggccccccccgggggccccggggggg	777777400760771	3456	T1	Turkey	EA	L4
208	S1107	gggccccgggggggggggggggccccccccccccggccggggg	703777740003171	25	CAS1-Delhi	CAS1-Delhi	EAI	L3
209	S1711	ggggggggggggggggggggggggggggggggccccggggggg	777777777760771	53	T1	T	EA	L4
210	S0797	gggggggggggggggggggggggcggggggggccccggggggg	777777767760771	373	T1	T	EA	L4
211	S0427	gggggggggccccccccccgggggggggggggccccggggggg	777000377760771	149	T3-ETH	T3-ETH	EA	L4
212	S0224	ggggggggggggggggggggggggggggggggccccggggggg	777777777760771	53	T1	T	EA	L4
213	S0986	gggccccgggggggggggggggccccccccccccggccggggg	703777740003171	25	CAS1-Delhi	CAS1-Delhi	EAI	L3
214	S1297	ggcccccgggggggggggggggccccccccccccggggggggg	603777740003771	952	CAS1-Delhi	CAS1-Delhi	EAI	L3
215	S1786	gggggggggggggggggggcccccgccgggggccccggggggg	777777404760771	41	Turkey	Turkey	EA	L4
216	S1787	gggggggggccccccccccgggggggggggggccccggggggg	777000377760771	149	T3-ETH	T3-ETH	EA	L4
217	S0809	gggggggggggggggggggggggggcggggcgccccggggggg	777777775720771	121	H3	H3	EA	L4
218	S0229	ggggggggggggggggggggggggggggggggccccggggggg	777777777760771	53	T1	T	EA	L4
219	S0763	gggccccgggggggggccccccgcccccccccccccccccggg	703774020000031	Orphan or New	Not defined	CAS	EAI	L3
220	S0747	gggccccgggggggggggggggccccccccccccggccggggg	703777740003171	25	CAS1-Delhi	CAS1-Delhi	EAI	L3
221	S0213	ggggggggggggggggggggggcccgggggggccccggggggg	777777743760771	61	Cameroon	Cameroon	EA	L4
222	S0984	ggggggggcccgggggggggccccggggggggccccggggggg	776177607760771	33	LAM3	LAM3	EA	L4
223	S0560	ggggggggggggggggggggggggggggggggccccggggggg	777777777760771	53	T1	T	EA	L4
224	S0744	ggggggggggggggggggggggggggggggggccccgggcggg	777777777760731	52	T2	T2	EA	L4
225	S0978	ggggggggggggggggggggggggggggggggccccggggggg	777777777760771	53	T1	T	EA	L4
226	S1104	gggggggggccccccccccgggggggggggggccccggggggg	777000377760771	149	T3-ETH	T3-ETH	EA	L4
227	S0559	gggccccggccgggggggggggccccccccccccggccggggg	703177740003171	Orphan or New	Not defined	CAS1-Delhi	EAI	L3
228	S0211	ggggggggggggggggggggggggggggggggccccgggcggg	777777777760731	52	T2	T2	EA	L4
229	S0533	ggggggggggggggggggggggggggccccccccccggggggg	777777776000771	374	Unknown	H3-Ural-1	EA	L4
230	S0349	gggccccgggggggggggggcgccccccccccccggccggggg	703777640003171	1203	CAS1-Delhi	CAS1-Delhi	EAI	L3
231	S1291	gggggggggggggggggggggggggcggggcgccccggggggg	777777775720771	121	H3	H3	EA	L4
232	S1105	ggggggggggggggggggggggggggggggcgccccggccggg	777777777720631	134	H3	H3	EA	L4
233	S1139	gggccccggcgggggggggccccccccccccccccgggggggg	703377400001771	21	CAS1-Kili	CAS1-Kili	EAI	L3
234	S1790	gggccccgggggggggggggggccccccccccccggccggggg	703777740003171	25	CAS1-Delhi	CAS1-Delhi	EAI	L3
235	S0815	gggccccgggggggggggggggccccccccccccggccggggg	703777740003171	25	CAS1-Delhi	CAS1-Delhi	EAI	L3
236	S0374	ggcgggggggggggggggggggggggggggggccccggggggg	677777777760771	196	T1	T	EA	L4
237	S0176	gggggggggccccccccgggggggggggggggccccggggggg	777001777760771	Orphan or New	Not defined	T3-ETH	EA	L4
238	S1782	gggccccgggggggggggggggccccccccccccggccggggg	703777740003171	25	CAS1-Delhi	CAS1-Delhi	EAI	L3
239	S1552	gcggcggcgggggggggggcccgggggggggcccccccggggg	555777437740171	Orphan or New	Not defined	T	EA	L4
240	S1544	gcgccgccgggggggggggcccccccccccccccggccggggg	501777400003171	Orphan or New	Not defined	CAS	EAI	L3
241	S1551	gggggggggggggggggggcccccccggggggccccggggggg	777777401760771	Orphan or New	Not defined	LAM	EA	L4
242	S0212	gggggggggccccccccccgggggggggggggccccggggggg	777000377760771	149	T3-ETH	T3-ETH	EA	L4
243	S0813	gggccccgggggggggggggggccccccccccccggccggggg	703777740003171	25	CAS1-Delhi	CAS1-Delhi	EAI	L3
244	S0144	gggccccgggggggggggggggccccccccccccggccggggg	703777740003171	25	CAS1-Delhi	CAS1-Delhi	EAI	L3
245	S0522	gggggggggccccccccccgggggggggggggccccggggggg	777000377760771	149	T3-ETH	T3-ETH	EA	L4
246	S0749	gggccccgggggggggggggggccccccccccccggccggggg	703777740003171	25	CAS1-Delhi	CAS1-Delhi	EAI	L3
247	S1094	gggggggggccccccccccgggggggggggggccccggggggg	777000377760771	149	T3-ETH	T3-ETH	EA	L4
248	S1770	ggggggggggggggggggggggggggggggggccccggggggg	777777777760771	53	T1	T	EA	L4
249	S0438	gggggggggccccccccccgggggggggggggccccggggggg	777000377760771	149	T3-ETH	T3-ETH	EA	L4
250	S0546	ggggggggggggggggggggggggggggggggccccggggggg	777777777760771	53	T1	T	EA	L4
251	S0347	ggggggggggggggggggggggggggggggggccccggggggg	777777777760771	53	T1	T	EA	L4
252	S1792	ggggggggggggggggggggggggggggggggccccggggggg	777777777760771	53	T1	T	EA	L4
253	S1097	ggggggggggggggggggggggggggggggggccccggggggg	777777777760771	53	T1	T	EA	L4
254	S1105	gggggggggccccccccccgggggggggggggccccggggggg	777000377760771	149	T3-ETH	T3-ETH	EA	L4
255	S0536	ccccccccccccccccccccccccggggggggccccggggggg	000000007760771	4	Unknown	T1-RUS2	EA	L4
256	S1791	gggcccccggggggggggggggccccccccccccggccggggg	701777740003171	Orphan or New	CAS	CAS1-Delhi	EAI	L3
257	S0380	ggcccccgggggggggggggggccccccccccccggggggggg	603777740003771	952	CAS1-Delhi	CAS1-Delhi	EAI	L3
258	S1103	gggggggggccccccccccgggggggggggggccccggggggg	777000377760771	149	T3-ETH	T3-ETH	EA	L4
